# Supplementary material for: MASH1/Ascl1a Leads to GAP43 Expression and Axon Regeneration in the Adult CNS
Source: PLoS One. 2015 Mar 9;10(3):e0118918. doi: 10.1371/journal.pone.0118918 (PMC4353704; doi:10.1371/journal.pone.0118918)
Supplement: S1 Dataset — The first dataset (Fig. 1I) represents the relative fold change in EGFP gene expression over unlesioned controls for each experimental negative control or Ascla knockdown animal. The second dataset (Fig. 1J) represents fold change in GAP43 gene expression over unlesioned controls for each experimental negative control or Ascla knockdown animal. The third dataset (Fig. 2M) represents the percentage of RGCs that received the MOs and were able to regenerate axons for each experimental control or Ascla knockdown animal. The fourth dataset (Fig. 4I) represents percentage of DβH-positive axons that were able to regenerate to a given distance for each experimental control or MASH1 treated animal. The last dataset (Fig. 6) represents weekly hindlimb joint movement scores (modified BBB scores), for each experimental control or MASH1 treated animal. (XLSX) [file pone.0118918.s001.xlsx]

## Sheet: Sheet1
Fig. 1I	EGFP	Neg Ctrl	Ascl1a
		67.547	0.457388
		46.2857	0.431042
		60.67	0.282525
Fig. 1J	GAP43	Neg Ctrl	Ascl1a
		32.13	0.403682
		29.2	0.455684
		35.1979	0.523814
		32.176	0.361009
Fig. 2M	Neg Ctrl	GAP43	Ascl1a
	8.1	2.04	1.1
	12.5	4.12	1.9
	8.7	5	0
	9.75	2.36	1
	8.4	3.5	0
	11.35	4	1
Fig. 4I	Distance	Control	Control	Control	Control	Control	Control	Control	Control	Control	Control	Control
	0.25 mm	13.6648	1.74673	0.431854	1.6756	7.68049	0	3.52936	2.49576	2.05592	13.0561	7.33731
	0.5 mm	2.8547	1.74673	0	0	6.96934	0	2.20585	1.34387	0.360023	6.07903	4.14938
	1.0 mm	0.819403	0	0	0	3.25839	0	2.3284	0.308299	0	1.77305	2.96384
	1.5 mm	0.884956	0	0	0	1.08613	0	0.493072	0	0	2.12766	5.51089
	2.0 mm	0	0	0	0	0.919033	0	0.986145	0	0	1.77305	7.18161
	2.5 mm	0	0	0	0	0.796495	0	0	0	0	0.967118	4.51019
	Distance	MASH1	MASH1	MASH1	MASH1	MASH1	MASH1	MASH1	MASH1	MASH1	MASH1
	0.25 mm	12.4359	1.69233	2.77662	3.3543	1.79937	9.50226	9.70167	14.6877	37.9728	22.2816
	0.5 mm	6.52884	0.630477	0.694155	1.07509	0	3.2994	4.07268	10.8225	26.4855	14.6822
	1.0 mm	1.55448	0	0	1.61264	0	2.26244	5.18538	6.18429	5.56031	6.22471
	1.5 mm	0.725426	0	0	0	0	0	3.63813	3.09215	3.99202	6.30662
	2.0 mm	1.55448	0	0	0	0	0	0.75188	3.09215	2.30309	5.44662
	2.5 mm	0.640082	0	0	0	0	0	5.06073	0	0.575771	6.30662
Fig. 6		Control	Control	Control	Control	Control	Control	Control	Control	Control	Control	Control
	Week 1	1	0	1	0	1	0	1	1	0	2.5	0
	Week 2	3.5	1	0	3	2.5	3.5	1	0	1	0	1
	Week 3	0	0	0	0	2.5	5	5	3.5	5	5	5
	Week 4	1	0	5	0	2	5	5	4	2	0	2
	Week 5	2	3.5	5	1.5	0.5	5	5	2	5	5	5
	Week 6	3.5	3.5	5	3.5	6	6	6	2.5	2.5	4.5	5
		MASH1	MASH1	MASH1	MASH1	MASH1	MASH1	MASH1	MASH1	MASH1	MASH1
	Week 1	0	0	0	0.5	0	1	0.5	2.5	0.5	1
	Week 2	2.5	1.5	2.5	2.5	2.5	0	2.5	1.5	2.5	2.5
	Week 3	2.5	5	2.5	2	4	3.5	5	2.5	4	5
	Week 4	1	2.5	5	3.5	5	2.5	1	5	5	5
	Week 5	1	5	5	2	3	5	5	5	0	5
	Week 6	3.5	6	6	6	6	6	6	5	5	5
